# Supplementary material for: Angelica gigas Nakai (Korean Dang-gui) Root Alcoholic Extracts in Health Promotion and Disease Therapy – active Phytochemicals and In Vivo Molecular Targets
Source: Pharm Res. 2025 Jan 8;42(1):25–47. doi: 10.1007/s11095-024-03809-9 (PMC11785709; doi:10.1007/s11095-024-03809-9)
Supplement: Supplementary file 1 — Supplementary file1 (XLSX 21 KB) [file 11095_2024_3809_MOESM1_ESM.xlsx]

## Sheet: Curated data Scan &Kd
Supplement Table S1 Eurofins DiscoveRx Kinome Scan and validation for Kd for decursinol and decursinol angelate
(Kinase kinases with > 50% interference of binding are tabulated)
Initial screening		Substrate	Validation Kd titration, 0.003 to 50 µM
		bound
DOH 50 µM			DOH	DA
DiscoveRx Gene Symbol	Entrez Gene Symbol	% Control	Kd, µM	Kd, µM
ERK4	MAPK4	3.3	> 50 (false positive)
LKB1	STK11	7.6	> 50 (false positive)
CDK9	CDK9	12	> 50 (false positive)
ROCK1	ROCK1	12	7.3; 7.6	1.9; 2.3
CDC2L1	CDK11B	19	> 50 (false positive)
ROCK2	ROCK2	21	14.0; 15.0	5.4; 5.8
DRAK2	STK17B	24	21; 22	> 50 (negative)
MKNK2	MKNK2	25	20; 25	> 50 (negative)
DYRK1B	DYRK1B	28
PIK3C2G	PIK3C2G	32
YSK4	MAP3K19	34
BIKE	BMP2K	45
JAK3(JH1domain-catalytic)	JAK3	45
SRPK3	SRPK3	45
PIK3CG	PIK3CG	46
GRK4	GRK4	47
PIP5K1A	PIP5K1A	47
JAK2(JH1domain-catalytic)	JAK2	49
RIOK1	RIOK1	50
The bold faced kinases were chosen for validation by Kd titration for DOH at 50, 16.7, 5.6, 1.9, 0.62, 0.21, 0.68, 0.023, 0.008, 003 µM.
DA Kd titration only for ROCK1/2, DRRK2/STK17B and MKNK2 in same concentration range as DOH.
