# Supplementary material for: Angelica gigas Nakai (Korean Dang-gui) Root Alcoholic Extracts in Health Promotion and Disease Therapy – active Phytochemicals and In Vivo Molecular Targets
Source: Pharm Res. 2025 Jan 8;42(1):25–47. doi: 10.1007/s11095-024-03809-9 (PMC11785709; doi:10.1007/s11095-024-03809-9)
Supplement: Supplementary file 2 — Supplementary file2 (XLSX 22 KB) [file 11095_2024_3809_MOESM2_ESM.xlsx]

## Sheet: Curated kinase inhibition &IC50
	Supplement Table S2 Reaction Biology Kinome activity screening and validation for decursinol and decursinol Angelate
	Initial screening	% Enzyme Activity (relative to DMSO controls)			Validation titration, 6.25 to 100 µM
				DOH	Hotspot confirmation outcome
	Kinases	DOH (50 µM)		%	DOH	DA
		Data 1	Data 2	Inhibition	IC50, µM	IC50, µM
	DDR1	52.29	49.68	49.015	>100 (false positive)	>100 (negative)
	BRSK2	53.77	52.56	46.835	>100 (false positive)	>100 (negative)
	ROCK2	57.53	56.09	43.19	85	22; 23
	CAMKK1	60.12	59.3	40.29	>100 (false positive)	>100 (negative)
	PDK2/PDHK2	60.83	59.77	39.7	>100 (false positive)	>100 (negative)
	IRAK1	64.53	58.38	38.545
	PIM1	62.65	60.27	38.54
	MKK7 (MAPK9)	65.87	61.23	36.45
	Aurora B	63.99	63.7	36.155
	MELK	65.01	64.62	35.185
	FGR	65.62	64.82	34.78
	CK2a	67.79	66.17	33.02
	TYK2	72.34	62.84	32.41
	STK32B/YANK2	70.33	67.44	31.115
	c-MET (Y1235D)	69.54	68.97	30.745
	CDK3/cyclin E	70.01	69.36	30.315
	PKCtheta	70.54	69.24	30.11
	BRSK1	71.07	69.54	29.695
	JNK2	72	70.06	28.97
	STK21/CIT	72.21	71.11	28.34
	ALK-TFG	75.65	68.52	27.915
	PKN1-TECR (Tex1Pex10)	72.55	72.35	27.55
	ARK5/NUAK1	72.59	72.51	27.45
	PKCzeta	72.9	72.9	27.1
	CAMK1d	75.33	70.57	27.05
	LRRK2 (G2019S)	73.36	72.97	26.835
	ROCK1	74.69	72.08	26.615	81	16; 20
	CDK7/cyclin H	74.75	73.91	25.67
	CLK4	74.75	73.95	25.65
	c-Kit (D816H)	82.24	66.79	25.485
	The bold faced kinases were chosen for validation by titration for DOH and DA each at 100, 50, 25, 12.5, 6.25 µM.
